# Supplementary material for: Identification of research trends concerning application of stent implantation in the treatment of pancreatic diseases by quantitative and biclustering analysis: a bibliometric analysis
Source: PeerJ. 2019 Oct 24;7:e7674. doi: 10.7717/peerj.7674 (PMC6815650; doi:10.7717/peerj.7674)
Supplement: Supplemental Information 1 [file peerj-07-7674-s001.xlsx]

## Sheet: Sheet1
*	Stents	Treatment Outcome	Retrospective Studies	Cholangiopancreatography, Endoscopic Retrograde	Pancreatic Neoplasms / complications	Follow-Up Studies	Drainage / methods	Pancreatic Neoplasms / surgery	Stents / adverse effects	Cholestasis / etiology	Tomography, X-Ray Computed	Pancreatitis / etiology	Cholangiopancreatography, Endoscopic Retrograde / adverse effects	Cholangiopancreatography, Endoscopic Retrograde / methods	Prospective Studies	Pancreatic Ducts / surgery	Time Factors	Drainage	Palliative Care	Endosonography	Cholestasis / therapy	Risk Factors	Pancreatic Neoplasms / pathology	Cholestasis / surgery	Chronic Disease	Drainage / instrumentation	Metals	Pancreatic Ducts	Sphincterotomy, Endoscopic	Pancreatic Pseudocyst / surgery	Recurrence	Pancreatitis / complications	Pancreatitis / surgery	Pancreatic Neoplasms / therapy	Jaundice, Obstructive / etiology	Prosthesis Design	Pancreatitis / prevention & control	Acute Disease	Equipment Design	Palliative Care / methods	Bile Duct Neoplasms / complications	Pancreatitis / therapy	Endoscopy, Digestive System	Endoscopy, Digestive System / methods	Survival Rate	Pancreas / surgery	Pancreatic Diseases / surgery	Cholangiopancreatography, Endoscopic Retrograde / instrumentation	Pancreaticoduodenectomy
Stents	2238	692	416	470	384	291	311	274	0	247	253	210	193	198	179	222	186	211	187	177	169	144	138	147	140	141	129	140	133	125	127	129	131	105	117	120	123	113	109	102	103	111	112	105	91	92	70	99	86
Treatment Outcome	692	1038	388	184	133	258	178	139	99	118	128	81	107	125	133	103	141	62	61	72	66	100	67	84	57	102	68	28	53	66	72	50	54	40	41	83	37	47	54	63	50	42	28	55	67	48	49	78	36
Retrospective Studies	416	388	758	145	120	182	98	108	93	93	58	81	90	79	18	69	115	49	65	44	52	105	58	60	34	51	52	20	30	32	52	29	38	28	34	45	26	27	43	43	41	15	18	30	62	38	33	36	23
Cholangiopancreatography, Endoscopic Retrograde	470	184	145	677	92	109	87	59	66	68	111	58	0	0	65	64	61	76	41	58	35	17	34	45	64	26	26	45	98	42	52	55	57	29	52	19	12	46	19	15	29	52	24	12	18	26	25	0	23
Pancreatic Neoplasms / complications	384	133	120	92	544	69	65	124	70	218	32	13	18	23	54	8	51	45	119	40	131	27	64	94	3	33	69	0	5	0	20	9	1	54	103	35	2	8	40	80	105	3	22	20	44	0	0	13	26
Follow-Up Studies	291	258	182	109	69	472	79	58	59	65	62	40	33	76	87	55	89	20	34	34	41	32	26	34	47	30	25	21	25	34	35	34	29	21	15	32	10	21	35	30	41	24	11	30	47	22	19	14	7
Drainage / methods	311	178	98	87	65	79	452	34	30	49	52	17	26	43	43	36	37	0	14	92	32	24	20	41	29	105	17	17	11	87	18	32	23	14	22	10	6	26	18	20	19	16	22	46	11	18	23	18	9
Pancreatic Neoplasms / surgery	274	139	108	59	124	58	34	449	42	40	51	8	14	31	42	24	40	44	62	14	10	30	96	36	8	16	21	6	5	4	7	1	15	17	34	28	4	4	6	37	15	0	16	11	39	15	8	5	74
Stents / adverse effects	0	99	93	66	70	59	30	42	401	68	35	59	58	29	33	28	47	21	39	21	50	31	22	40	15	17	45	20	12	14	17	12	11	25	24	26	13	7	23	24	29	8	17	10	16	10	11	12	16
Cholestasis / etiology	247	118	93	68	218	65	49	40	68	379	19	26	31	25	40	4	54	32	79	23	186	24	20	165	11	32	48	4	4	2	21	17	2	28	31	28	1	5	39	47	93	5	18	15	32	0	0	26	6
Tomography, X-Ray Computed	253	128	58	111	32	62	52	51	35	19	371	19	18	16	13	35	33	42	10	52	7	12	29	13	22	21	11	12	12	41	21	35	19	10	16	23	3	18	8	5	7	19	17	12	8	17	6	9	11
Pancreatitis / etiology	210	81	81	58	13	40	17	8	59	26	19	338	166	59	40	41	26	15	9	16	11	81	5	17	36	8	6	34	37	6	32	8	54	3	7	14	116	59	11	1	9	47	9	8	7	24	8	23	6
Cholangiopancreatography, Endoscopic Retrograde / adverse effects	193	107	90	0	18	33	26	14	58	31	18	166	335	89	36	48	40	8	9	11	22	98	5	16	5	20	10	26	24	5	10	11	17	7	6	27	130	30	12	1	5	17	2	2	4	6	11	60	2
Cholangiopancreatography, Endoscopic Retrograde / methods	198	125	79	0	23	76	43	31	29	25	16	59	89	314	31	52	14	12	4	18	14	26	17	20	12	11	4	24	18	12	12	10	31	4	8	18	34	17	14	12	12	12	1	7	14	13	24	46	3
Prospective Studies	179	133	18	65	54	87	43	42	33	40	13	40	36	31	297	20	48	20	29	17	25	26	21	22	13	24	19	18	18	16	12	9	16	12	10	25	22	19	27	23	28	7	12	7	23	12	12	13	16
Pancreatic Ducts / surgery	222	103	69	64	8	55	36	24	28	4	35	41	48	52	20	295	21	24	2	18	0	25	6	5	25	9	3	0	19	21	17	15	48	2	0	14	35	14	7	1	1	5	12	14	4	23	29	12	3
Time Factors	186	141	115	61	51	89	37	40	47	54	33	26	40	14	48	21	289	16	33	10	39	54	24	29	18	30	28	14	15	10	25	15	12	13	12	44	12	10	19	14	20	13	5	5	16	9	7	30	18
Drainage	211	62	49	76	45	20	0	44	21	32	42	15	8	12	20	24	16	281	19	34	19	19	12	23	18	0	13	15	18	31	9	14	15	14	25	6	2	17	4	6	13	16	15	10	7	16	8	6	20
Palliative Care	187	61	65	41	119	34	14	62	39	79	10	9	9	4	29	2	33	19	270	9	61	13	39	31	4	12	46	4	4	2	11	2	3	59	21	25	0	2	22	0	41	5	13	6	42	1	0	10	11
Endosonography	177	72	44	58	40	34	92	14	21	23	52	16	11	18	17	18	10	34	9	254	16	4	20	14	4	45	16	8	13	42	10	10	11	12	20	11	7	6	6	4	9	13	12	17	3	9	9	8	6
Cholestasis / therapy	169	66	52	35	131	41	32	10	50	186	7	11	22	14	25	0	39	19	61	16	250	14	13	7	7	22	40	8	7	1	20	10	1	29	16	24	1	4	29	34	52	7	11	10	28	0	0	21	3
Risk Factors	144	100	105	17	27	32	24	30	31	24	12	81	98	26	26	25	54	19	13	4	14	244	14	14	9	21	9	15	13	2	9	4	9	9	8	18	54	18	3	3	7	4	4	2	13	10	17	29	8
Pancreatic Neoplasms / pathology	138	67	58	34	64	26	20	96	22	20	29	5	5	17	21	6	24	12	39	20	13	14	238	10	6	9	11	1	5	0	5	1	5	43	23	8	2	1	9	20	8	3	4	6	20	0	1	7	15
Cholestasis / surgery	147	84	60	45	94	34	41	36	40	165	13	17	16	20	22	5	29	23	31	14	7	14	10	226	7	17	26	1	3	2	10	7	7	4	15	14	4	2	11	18	46	1	10	11	12	0	2	11	4
Chronic Disease	140	57	34	64	3	47	29	8	15	11	22	36	5	12	13	25	18	18	4	4	7	9	6	7	198	7	7	27	24	14	21	76	60	2	1	2	4	32	5	4	0	68	23	13	2	9	8	4	4
Drainage / instrumentation	141	102	51	26	33	30	105	16	17	32	21	8	20	11	24	9	30	0	12	45	22	21	9	17	7	195	19	7	5	36	11	10	12	4	12	18	1	12	25	8	11	12	7	15	8	5	6	25	1
Metals	129	68	52	26	69	25	17	21	45	48	11	6	10	4	19	3	28	13	46	16	40	9	11	26	7	19	185	1	3	5	14	8	6	21	19	33	0	3	26	15	25	2	12	7	15	0	3	8	7
Pancreatic Ducts	140	28	20	45	0	21	17	6	20	4	12	34	26	24	18	0	14	15	4	8	8	15	1	1	27	7	1	184	17	5	5	13	9	3	1	6	33	12	13	3	1	30	12	9	0	5	7	10	9
Sphincterotomy, Endoscopic	133	53	30	98	5	25	11	5	12	4	12	37	24	18	18	19	15	18	4	13	7	13	5	3	24	5	3	17	182	7	24	11	24	6	4	4	13	28	3	3	1	26	7	6	2	6	11	4	4
Pancreatic Pseudocyst / surgery	125	66	32	42	0	34	87	4	14	2	41	6	5	12	16	21	10	31	2	42	1	2	0	2	14	36	5	5	7	182	15	21	24	0	1	8	0	11	12	0	0	2	10	17	1	15	7	6	0
Recurrence	127	72	52	52	20	35	18	7	17	21	21	32	10	12	12	17	25	9	11	10	20	9	5	10	21	11	14	5	24	15	179	18	33	4	4	8	3	31	7	3	12	21	6	5	6	16	5	8	4
Pancreatitis / complications	129	50	29	55	9	34	32	1	12	17	35	8	11	10	9	15	15	14	2	10	10	4	1	7	76	10	8	13	11	21	18	177	36	0	5	2	1	35	6	1	2	32	14	8	5	8	2	5	0
Pancreatitis / surgery	131	54	38	57	1	29	23	15	11	2	19	54	17	31	16	48	12	15	3	11	1	9	5	7	60	12	6	9	24	24	33	36	176	1	2	3	5	44	6	0	0	7	13	7	4	25	12	6	4
Pancreatic Neoplasms / therapy	105	40	28	29	54	21	14	17	25	28	10	3	7	4	12	2	13	14	59	12	29	9	43	4	2	4	21	3	6	0	4	0	1	169	8	9	0	2	9	20	7	5	3	4	21	0	0	6	12
Jaundice, Obstructive / etiology	117	41	34	52	103	15	22	34	24	31	16	7	6	8	10	0	12	25	21	20	16	8	23	15	1	12	19	1	4	1	4	5	2	8	164	13	0	2	5	13	18	2	5	2	11	0	1	4	15
Prosthesis Design	120	83	45	19	35	32	10	28	26	28	23	14	27	18	25	14	44	6	25	11	24	18	8	14	2	18	33	6	4	8	8	2	3	9	13	164	9	4	5	11	17	1	3	8	9	2	7	18	7
Pancreatitis / prevention & control	123	37	26	12	2	10	6	4	13	1	3	116	130	34	22	35	12	2	0	7	1	54	2	4	4	1	0	33	13	0	3	1	5	0	0	9	164	17	6	0	0	5	2	2	1	4	1	12	2
Acute Disease	113	47	27	46	8	21	26	4	7	5	18	59	30	17	19	14	10	17	2	6	4	18	1	2	32	12	3	12	28	11	31	35	44	2	2	4	17	163	2	1	0	41	10	7	4	14	4	11	1
Equipment Design	109	54	43	19	40	35	18	6	23	39	8	11	12	14	27	7	19	4	22	6	29	3	9	11	5	25	26	13	3	12	7	6	6	9	5	5	6	2	162	16	19	3	5	5	9	2	7	24	1
Palliative Care / methods	102	63	43	15	80	30	20	37	24	47	5	1	1	12	23	1	14	6	0	4	34	3	20	18	4	8	15	3	3	0	3	1	0	20	13	11	0	1	16	158	19	3	2	6	14	1	0	1	2
Bile Duct Neoplasms / complications	103	50	41	29	105	41	19	15	29	93	7	9	5	12	28	1	20	13	41	9	52	7	8	46	0	11	25	1	1	0	12	2	0	7	18	17	0	0	19	19	157	1	9	2	24	0	0	3	0
Pancreatitis / therapy	111	42	15	52	3	24	16	0	8	5	19	47	17	12	7	5	13	16	5	13	7	4	3	1	68	12	2	30	26	2	21	32	7	5	2	1	5	41	3	3	1	151	11	9	2	3	1	9	1
Endoscopy, Digestive System	112	28	18	24	22	11	22	16	17	18	17	9	2	1	12	12	5	15	13	12	11	4	4	10	23	7	12	12	7	10	6	14	13	3	5	3	2	10	5	2	9	11	150	0	4	6	3	0	4
Endoscopy, Digestive System / methods	105	55	30	12	20	30	46	11	10	15	12	8	2	7	7	14	5	10	6	17	10	2	6	11	13	15	7	9	6	17	5	8	7	4	2	8	2	7	5	6	2	9	0	146	2	10	15	3	2
Survival Rate	91	67	62	18	44	47	11	39	16	32	8	7	4	14	23	4	16	7	42	3	28	13	20	12	2	8	15	0	2	1	6	5	4	21	11	9	1	4	9	14	24	2	4	2	144	2	3	3	10
Pancreas / surgery	92	48	38	26	0	22	18	15	10	0	17	24	6	13	12	23	9	16	1	9	0	10	0	0	9	5	0	5	6	15	16	8	25	0	0	2	4	14	2	1	0	3	6	10	2	143	19	5	12
Pancreatic Diseases / surgery	70	49	33	25	0	19	23	8	11	0	6	8	11	24	12	29	7	8	0	9	0	17	1	2	8	6	3	7	11	7	5	2	12	0	1	7	1	4	7	0	0	1	3	15	3	19	132	4	6
Cholangiopancreatography, Endoscopic Retrograde / instrumentation	99	78	36	0	13	14	18	5	12	26	9	23	60	46	13	12	30	6	10	8	21	29	7	11	4	25	8	10	4	6	8	5	6	6	4	18	12	11	24	1	3	9	0	3	3	5	4	131	3
Pancreaticoduodenectomy	86	36	23	23	26	7	9	74	16	6	11	6	2	3	16	3	18	20	11	6	3	8	15	4	4	1	7	9	4	0	4	0	4	12	15	7	2	1	1	2	0	1	4	2	10	12	6	3	130
Pancreatic Neoplasms / mortality	78	52	54	14	42	26	10	77	9	25	7	0	4	5	20	4	27	9	39	1	18	17	39	10	0	6	9	3	2	1	2	1	0	22	5	5	1	0	4	16	7	0	3	1	49	1	2	4	11
Pancreatic Fistula / etiology	89	53	24	18	3	15	16	18	9	0	18	3	2	3	17	21	9	15	0	1	0	23	3	0	9	8	0	12	1	6	1	18	5	0	0	1	0	6	0	0	0	6	13	6	3	18	9	5	13
Postoperative Complications	77	46	32	23	19	21	9	30	12	17	7	10	5	6	15	9	7	13	16	1	2	8	8	20	5	1	7	3	9	6	7	9	10	2	5	4	3	7	3	1	5	2	7	5	7	9	5	1	16
Endosonography / methods	83	47	30	13	15	26	70	12	5	7	7	1	3	22	7	12	4	6	3	0	3	0	9	9	2	18	8	3	1	25	5	4	9	2	9	6	1	5	5	4	3	1	0	17	3	8	13	1	1
Prognosis	68	34	46	24	27	25	15	30	9	17	7	10	8	11	19	7	15	10	20	4	6	27	28	12	13	5	2	1	3	2	5	4	10	13	11	2	6	5	4	13	11	3	1	2	20	4	6	2	8
Pancreatic Ducts / pathology	86	39	28	38	7	18	21	9	19	2	8	12	8	15	8	54	8	14	2	15	4	6	10	1	17	6	2	0	10	7	9	13	12	3	0	1	5	4	6	4	1	9	2	6	3	3	7	2	2
Pancreatic Neoplasms / diagnosis	74	30	25	41	46	20	4	52	5	18	24	7	9	12	5	7	5	12	17	13	8	8	27	11	5	2	6	1	3	1	2	1	6	26	15	7	2	4	1	11	6	5	3	2	7	0	0	4	9
Endoscopy	87	29	26	35	20	20	20	13	11	16	13	8	2	3	10	13	5	18	19	6	10	6	7	11	17	8	6	7	5	14	7	13	11	9	6	0	2	7	2	6	4	8	1	1	5	3	3	0	3
Cholestasis, Extrahepatic / etiology	78	30	22	32	58	23	14	8	19	4	13	7	5	11	17	2	8	5	21	6	2	1	11	3	12	9	13	3	8	1	7	14	3	4	7	5	2	3	12	9	21	2	4	6	11	0	0	2	2
Pancreatic Ducts / diagnostic imaging	79	38	25	50	4	24	26	3	20	3	19	20	9	14	4	59	10	10	2	18	3	3	1	4	11	10	1	0	4	6	9	8	15	3	0	6	6	10	6	1	1	10	8	6	1	6	10	11	0
Pancreaticoduodenectomy / adverse effects	62	52	44	4	4	18	13	41	18	3	13	5	6	4	12	20	19	15	1	2	2	20	15	2	0	10	0	2	0	1	4	0	1	3	4	4	1	4	2	0	2	1	1	3	6	9	4	3	0
Sphincterotomy, Endoscopic / methods	77	56	38	27	5	36	10	8	5	2	4	34	22	48	12	25	6	4	1	2	2	8	4	3	15	7	0	12	0	6	10	4	19	0	1	3	13	10	6	0	3	8	0	4	4	9	10	11	0
Constriction, Pathologic / therapy	84	26	17	25	21	15	9	2	24	24	3	8	9	11	12	6	5	13	13	7	31	0	1	1	13	2	12	13	10	2	4	9	2	7	2	5	2	1	13	7	7	12	9	7	5	1	1	7	1
Pancreatic Pseudocyst / diagnostic imaging	71	43	19	26	0	23	59	1	6	1	38	4	2	3	11	6	6	21	0	33	2	0	1	0	6	27	2	5	1	70	7	10	7	0	1	4	0	5	8	0	0	5	5	10	0	3	0	4	0
Constriction, Pathologic / etiology	75	34	22	22	21	24	10	6	21	33	4	10	11	16	8	16	9	6	10	6	23	1	4	12	18	2	13	6	7	1	8	19	5	4	2	2	3	5	12	6	8	9	9	6	5	3	5	2	3
Risk Assessment	62	87	41	2	6	61	15	26	17	7	8	23	33	48	14	16	17	4	5	4	7	25	21	6	5	9	10	2	2	4	3	3	4	1	2	10	18	7	9	6	2	3	0	10	13	1	5	13	0
Ultrasonography, Interventional	75	31	24	15	23	6	44	8	12	10	15	4	4	9	6	6	5	19	5	67	10	0	5	9	6	23	4	0	2	20	6	7	6	4	10	1	0	4	3	0	3	4	4	10	2	8	4	3	1
Postoperative Complications / etiology	64	51	34	16	6	17	12	22	19	9	11	24	19	15	21	10	12	7	4	5	2	29	6	8	5	3	2	8	8	3	8	4	6	1	1	2	14	7	4	5	5	3	1	5	1	13	8	6	9
Pancreatic Diseases / therapy	78	28	14	39	0	7	20	0	7	0	11	11	11	16	5	5	2	7	2	15	4	2	0	0	13	7	6	15	11	1	7	5	0	3	1	4	3	5	5	0	1	18	9	6	0	1	5	5	0
Radiography	66	36	18	0	26	17	12	12	18	14	1	3	0	0	8	8	16	6	15	6	9	1	6	11	6	6	17	2	1	5	7	10	6	7	3	9	0	4	4	4	7	3	5	8	3	2	0	0	4
Pancreatic Pseudocyst / therapy	80	36	10	28	2	14	52	0	9	1	21	8	2	2	9	3	4	23	0	27	1	1	0	0	16	26	1	11	7	7	8	14	3	1	0	1	0	13	6	0	0	19	10	10	0	2	0	4	0
Ampulla of Vater / surgery	80	39	28	32	3	14	4	16	3	5	3	12	10	20	4	14	5	10	8	10	1	2	4	7	1	2	2	7	19	1	4	1	5	1	5	4	12	2	3	2	1	1	3	5	5	3	3	6	8
Pancreatic Neoplasms / diagnostic imaging	65	26	27	19	27	14	7	39	9	10	27	1	7	8	8	1	6	6	18	17	6	5	43	4	3	4	11	0	1	0	3	1	4	28	6	4	0	2	4	4	4	1	2	3	5	1	1	4	5
Ampulla of Vater	58	20	25	26	19	21	12	21	16	18	3	6	4	9	11	0	11	8	13	11	12	6	6	8	3	7	6	8	6	1	7	1	2	6	9	3	1	5	4	7	9	3	6	7	9	1	1	6	7
Jaundice, Obstructive / surgery	79	21	23	33	61	14	24	41	13	15	8	4	3	11	6	0	7	18	9	15	0	2	11	20	0	4	9	0	4	0	2	2	2	1	73	12	1	0	2	10	11	0	3	1	4	1	2	1	15
Common Bile Duct Neoplasms / surgery	61	36	31	29	10	13	2	32	4	6	3	9	3	11	6	4	7	7	13	10	1	5	7	5	0	4	1	7	14	0	5	1	2	1	7	4	10	5	1	6	3	2	4	5	10	3	0	4	17
Adenocarcinoma / surgery	67	25	26	19	20	15	3	82	8	6	12	2	3	3	10	1	13	10	18	6	2	9	16	5	1	1	2	2	4	2	4	0	2	3	6	4	1	1	0	7	1	0	7	2	13	1	1	0	27
Pancreatitis / diagnosis	71	43	15	37	1	16	8	2	5	5	21	39	24	17	9	13	7	5	2	12	4	19	1	1	29	8	0	3	14	5	14	20	30	2	2	2	10	26	1	0	0	37	4	4	1	5	1	11	1
Constriction, Pathologic	80	35	24	27	19	6	11	4	10	15	11	8	9	4	14	12	15	5	7	9	10	5	5	10	4	5	11	5	8	3	16	8	4	2	4	14	1	6	6	1	5	2	3	0	3	1	1	7	2
Diagnosis, Differential	48	16	12	37	10	22	11	5	4	7	32	7	3	9	9	8	2	7	3	8	3	3	10	1	12	2	1	1	3	9	6	7	4	6	8	2	0	4	1	1	2	6	4	7	1	3	2	1	2
Postoperative Complications / epidemiology	44	43	52	15	9	24	11	20	12	6	3	11	15	9	15	7	14	10	4	3	0	20	2	7	2	6	4	4	2	5	2	3	4	0	5	3	4	4	2	2	4	1	1	4	9	7	8	2	11
Constriction, Pathologic / surgery	61	33	28	18	9	19	8	9	12	10	5	10	6	14	2	29	4	4	1	6	0	1	2	12	14	3	5	2	6	5	7	15	11	1	1	3	3	4	5	1	3	0	7	8	2	3	8	3	4
Cholestasis, Extrahepatic / therapy	70	18	16	19	32	18	12	3	10	1	5	3	1	4	9	0	7	4	19	2	2	1	13	1	9	12	11	2	4	0	9	6	0	20	2	4	0	2	9	4	10	5	3	3	7	0	0	5	1
Pancreatitis, Chronic / complications	66	35	11	27	1	15	9	0	13	20	16	0	8	9	8	17	12	4	1	9	9	3	0	11	0	7	4	3	9	11	10	0	0	0	3	4	0	3	2	0	0	0	7	5	1	2	1	4	0
[truncated: 34 more columns]
