# Supplementary material for: Identification of research trends concerning application of stent implantation in the treatment of pancreatic diseases by quantitative and biclustering analysis: a bibliometric analysis
Source: PeerJ. 2019 Oct 24;7:e7674. doi: 10.7717/peerj.7674 (PMC6815650; doi:10.7717/peerj.7674)
Supplement: Supplemental Information 3 [file peerj-07-7674-s003.xlsx]

## Sheet: Sheet1
*	Baron TH	Kahaleh M	Isayama H	Itoi T	Nakai Y	Varadarajulu S	Sherman S	Lehman GA	Costamagna G	Tada M	Bhasin DK	Koike K	Rana SS	Devière J	Freeman ML	Kogure H	Kozarek RA	Hirano K	Ito K	Wilcox CM	Sasahira N	Sasaki T	Huibregtse K	Kim MH	Yamamoto N	Khashab MA	Lee JH	Gupta R	Adler DG
Baron TH	84	0	0	2	0	0	0	0	2	0	0	0	0	0	0	0	2	0	0	0	0	0	0	0	0	4	0	0	4
Kahaleh M	0	81	1	2	0	0	0	0	0	0	0	0	0	2	0	0	0	0	0	0	0	0	0	0	0	1	0	0	0
Isayama H	0	1	65	13	47	0	0	0	0	35	0	36	0	0	0	36	0	31	1	0	31	28	0	0	25	0	0	0	0
Itoi T	2	2	13	58	6	1	0	0	0	0	0	0	0	0	0	2	0	2	1	0	2	1	0	0	0	2	0	0	0
Nakai Y	0	0	47	6	50	0	0	0	0	31	0	31	0	0	0	33	0	29	1	0	29	26	0	0	23	0	0	0	0
Varadarajulu S	0	0	0	1	0	49	0	0	0	0	1	0	1	0	0	0	0	0	0	20	0	0	0	0	0	2	0	0	0
Sherman S	0	0	0	0	0	0	46	34	0	0	0	0	0	0	0	0	0	0	0	0	0	0	0	0	0	0	0	0	0
Lehman GA	0	0	0	0	0	0	34	41	0	0	0	0	0	0	0	0	0	0	0	0	0	0	0	0	0	0	0	0	0
Costamagna G	2	0	0	0	0	0	0	0	39	0	0	0	0	8	0	0	0	0	0	0	0	0	0	0	0	0	0	0	0
Tada M	0	0	35	0	31	0	0	0	0	39	0	23	0	0	0	28	0	29	0	0	28	25	0	0	23	0	0	0	0
Bhasin DK	0	0	0	0	0	1	0	0	0	0	38	0	34	0	0	0	0	0	0	0	0	0	0	0	0	0	0	12	0
Koike K	0	0	36	0	31	0	0	0	0	23	0	37	0	0	0	29	0	20	0	0	19	21	0	0	20	0	0	0	0
Rana SS	0	0	0	0	0	1	0	0	0	0	34	0	37	0	0	0	0	0	0	0	0	0	0	0	0	0	0	14	1
Devière J	0	2	0	0	0	0	0	0	8	0	0	0	0	36	0	0	0	0	0	0	0	0	0	0	0	0	0	0	0
Freeman ML	0	0	0	0	0	0	0	0	0	0	0	0	0	0	36	0	1	0	0	1	0	0	0	0	0	0	0	0	0
Kogure H	0	0	36	2	33	0	0	0	0	28	0	29	0	0	0	36	0	25	1	0	24	25	0	0	19	0	0	0	0
Kozarek RA	2	0	0	0	0	0	0	0	0	0	0	0	0	0	1	0	35	0	0	1	0	0	0	0	0	0	0	0	0
Hirano K	0	0	31	2	29	0	0	0	0	29	0	20	0	0	0	25	0	32	0	0	28	25	0	0	19	0	0	0	0
Ito K	0	0	1	1	1	0	0	0	0	0	0	0	0	0	0	1	0	0	31	0	0	1	0	0	0	0	0	0	0
Wilcox CM	0	0	0	0	0	20	0	0	0	0	0	0	0	0	1	0	1	0	0	31	0	0	0	0	0	0	0	0	0
Sasahira N	0	0	31	2	29	0	0	0	0	28	0	19	0	0	0	24	0	28	0	0	31	22	0	0	18	0	0	0	0
Sasaki T	0	0	28	1	26	0	0	0	0	25	0	21	0	0	0	25	0	25	1	0	22	30	0	0	16	0	0	0	0
Huibregtse K	0	0	0	0	0	0	0	0	0	0	0	0	0	0	0	0	0	0	0	0	0	0	27	0	0	0	0	0	0
Kim MH	0	0	0	0	0	0	0	0	0	0	0	0	0	0	0	0	0	0	0	0	0	0	0	27	0	0	2	0	0
Yamamoto N	0	0	25	0	23	0	0	0	0	23	0	20	0	0	0	19	0	19	0	0	18	16	0	0	27	0	0	0	0
Khashab MA	4	1	0	2	0	2	0	0	0	0	0	0	0	0	0	0	0	0	0	0	0	0	0	0	0	26	0	0	0
Lee JH	0	0	0	0	0	0	0	0	0	0	0	0	0	0	0	0	0	0	0	0	0	0	0	2	0	0	26	0	0
Gupta R	0	0	0	0	0	0	0	0	0	0	12	0	14	0	0	0	0	0	0	0	0	0	0	0	0	0	0	26	0
Adler DG	4	0	0	0	0	0	0	0	0	0	0	0	1	0	0	0	0	0	0	0	0	0	0	0	0	0	0	0	26
